# Supplementary material for: The Far-IR Fe–Cp Vibrations of Deuterated Ferrocene: A DFT Benchmark and Physics-Based AI Assessment
Source: Molecules. 2026 May 17;31(10):1692. doi: 10.3390/molecules31101692 (PMC13209929; doi:10.3390/molecules31101692)
Supplement: Supplementary file 1 [file molecules-31-01692-s001.zip]

Archive with 1 entries (1 files):
- molecules-4273763-supplementary.pdf
